# Supplementary material for: Functionally distinct roles for eEF2K in the control of ribosome availability and p-body abundance
Source: Nat Commun. 2021 Nov 23;12:6789. doi: 10.1038/s41467-021-27160-4 (PMC8611098; doi:10.1038/s41467-021-27160-4)
Supplement: Supplementary file 4 — Source Data [file 41467_2021_27160_MOESM4_ESM.xlsx]

## Sheet: Fig. 1A
Vehicle	Puro	CHX	HHT	Eme
27	22	69	33	32
31	25	34	34	15
31	32	28	34	20
42	38	54	34	24
43	39	47	42	66
52	44	75	48	5
56	45	46	49	45
57	48	40	50	15
61	50	30	54	30
64	52	50	55	118
70	56	51	55	12
70	56	33	55	35
76	58	39	56	33
78	63	54	62	44
91	71	31	68	35
106	79		75	3
127	118		98	34
				50
				45
				50
				56
				59
				90

## Sheet: Fig. 1B
Veh	HHT	PURO	CHX	EME
4	1	3	0	0
11	0	8	0	0
6	0	3	0	0
5	0	4	0	0
3	0	5	0	0
0	0	10	0	0
0	0	11	0	0
0	0	10	0	0
0	0	13	0	0
0	0	9	0	0
3	0	5	0	0
1	0	11	0	0
7	1	7	0	0
4	2	7	0	0
3	0	8	0	0
9	0	5	0	0
8	0	6	0	0
4	0	4	0	0
1	0	7	0	0
9	0	4	1	0
7	0	8	0	0
0	0	4	0	0
0	0	9	0	0
2	0	4	0	0
4		5	0	0
		8	0	0
		13	0	0
			0	0
				1

## Sheet: Fig. 2B
Veh	A4	NFV
1.16311	0.026312	3.51486
1.10139	0.119222	4.30762
0.735499	0.093972	2.79134

## Sheet: Fig. 2C
WT				eEF2K KO
Veh	A4	Nfv		Veh	Nfv
113	98	13		85	46
61	114	2		36	39
58	66	3		40	36
20	41	0		34	24
62	55	11		30	91
	49	1		88	47
61	113	0		89	43
50	65	0		37	45
58	50	32		52	94
22	73	9		34	54
33	75	14		44	40
103	70	7		82	30
58	78	1		38	77
66	55	27		26	32
27	126	1		29	39
67	166	0
38	144
18

## Sheet: Fig. 2D
No AHA	Vehicle	A484954	Nelfinavir
-0.0479	0.005909	0.121238	-0.08493
-0.04367	0.021291	0.240023	-0.07495
-0.04259	0.051669	0.314255	-0.07171
-0.03971	0.089321	0.328008	-0.06853
-0.03653	0.210849	0.34098	-0.05847
-0.03452	0.270832	0.41823	-0.05499
-0.03315	0.295858	0.446057	-0.05462
-0.02689	0.299544	0.455459	-0.0518
-0.02605	0.324279	0.474409	-0.0474
-0.02363	0.327713	0.626053	-0.04529
-0.02301	0.35004	0.717666	-0.03775
-0.02257	0.364523	0.803034	-0.03724
-0.01035	0.383796	0.805657	-0.02994
-0.00839	0.393232	0.829072	-0.01348
-0.00827	0.413804	1.04691	-0.0006
-0.00771	0.461942	1.06355	0.000614
0.002189	0.51251	1.1699	0.000615
0.006238	0.600152	1.18688	0.00451
0.006676	0.600817	1.20015	0.021587
0.007096	0.602581	1.46087	0.024137
0.011146	0.607609	1.72955	0.025988
0.012991	0.73389	1.74411	0.03447
0.015589	0.735881	1.96983	0.047164
0.016067	0.775853	2.10265	0.048218
0.029084	0.7849	2.21876	0.063108
0.042501	0.800049	2.24412	0.066755
0.051693	0.827724	2.33508	0.069228
0.058288	0.830945	2.54038	0.08242
0.064359	0.836055	2.58521
0.111026	0.842003	2.59883
	0.866694	2.60426
	0.965557	2.69826
	0.974286	2.86461
	1.07642	2.98555
	1.0814	3.17724
	1.10142	3.31433
	1.24274
	1.27532
	1.27978
	1.32343
	1.35354
	1.3584
	1.3916
	1.46658
	1.65018
	1.77434
	1.81154
	1.91171
	2.07162
	2.35015
	2.40428
	3.34005
	4.5734

## Sheet: Fig.3C
	Non Neuronal	PEP cluster	NP cluster	TH cluster	NF cluster
Excluding overlap	0.102273	0.123288	0.148936	0.146429	0.245509
Including overlap	0.0795455	0.109589	0.134752	0.132143	0.257485
	Non Neuronal	PEP cluster	NP cluster	TH cluster	NF cluster
Min	0.0795455	0.109589	0.134752	0.132143	0.245509
Q1	0.0852273	0.113014	0.138298	0.135714	0.248503
Mean	0.0909091	0.116438	0.141844	0.139286	0.251497
Q3	0.0965909	0.119863	0.14539	0.142857	0.254491
Max	0.102273	0.123288	0.148936	0.146429	0.257485

## Sheet: Fig.3F
PCC
0.01
0.03
0.02
0.01
0.04
0
0.01

## Sheet: Fig. 4B
Veh	MK801	MK801 + NFV
81	26	45
48	26	104
58	35	40
47	35	53
56	47	51
48	58	50
26	66	100
44	77	48
156	89	53
41	90	62
66	95	82
134	97	28
60	99	67
33	104	64
49	105	45
56	115	105
64	127	41
68	136	84
84		59
112		43
38

## Sheet: Fig. 4C
p-eEF2/eEF2			eEF2/GAPDH
Vehicle	MK801 + NFV		Vehicle	MK801 + NFV
1.08555	1.14966		0.709799	4.47776
0.958866	1.33787		1.16213	3.83015
0.955585	1.37265		1.12807	7.52276

## Sheet: Fig. 4D
No AHA	Vehicle		MK801	MK801 + Nfv
0.011366	0.754653		2.55993	-0.03
-0.03282	0.889093		2.84103	0.02
-0.00746	0.364044		1.67143	-0.04
0.044722	0.797328		2.01002	-0.01
0.031329	1.05862		1.6263	-0.03
0.21224	1.28749		3.27006	-0.03
-0.00268	0.856457		1.30452	-0.03
-0.02321	1.24869		2.38504	-0.04
0.008617	1.27126		2.01692	0.02
-0.03727	2.30314		1.04718	-0.04
-0.00248	0.453609		1.79165	0.01
0.048705	3.17381		2.11156	-0.03
-0.01568	1.16192		1.7334	-0.01
-0.0301	0.949434		1.31092	-0.04
-0.02463	0.953245		2.98878	-0.01
0.039343	0.497233		3.27165	-0.03
0.019711	1.21521		3.81088	-0.02
0.034847	0.291622		1.69379	-0.03
0.050097	0.833902		1.27186	0
-0.03242	0.535636		2.02684	1.06
-0.04086	0.694094		2.4172	0.73
-0.02231	0.463977		1.34697	0.48
-0.04145	0.532345		0.68088	0.86
-0.03627	0.844639		1.46861	0.65
-0.02914	1.17999		1.36546	0.55
-0.03561	1.38855		2.03813	-0.03
-0.03897			2.09642	-0.03
-0.03502			2.89481	-0.02
-0.01258			3.15311	0.37
			0.968794	0.41
			1.36709	0.73

[truncated: 7 more sheets: Fig. 7E, Fig. S1A, Fig. S1B, Fig. S2B, Fig. S2C, Fig. S2D, Fig. S6]
